# Supplementary material for: 1H-NMR Approach for the Discrimination of PDO Grana Padano Cheese from Non-PDO Cheeses
Source: Foods. 2024 Jan 23;13(3):358. doi: 10.3390/foods13030358 (PMC10855172; doi:10.3390/foods13030358)
Supplement: Supplementary file 1 [file foods-13-00358-s001.zip]

Archive with 1 entries (1 files):
- foods-2788427-supplementary.pdf
